# Supplementary material for: Plasma Exosomal Non-Coding RNA Profile Associated with Renal Damage Reveals Potential Therapeutic Targets in Lupus Nephritis
Source: Int J Mol Sci. 2023 Apr 11;24(8):7088. doi: 10.3390/ijms24087088 (PMC10139178; doi:10.3390/ijms24087088)
Supplement: Supplementary file 1 [file ijms-24-07088-s001.zip]

Archive with 1 entries (1 files):
- ijms-2301342-supplementary.pdf
